# Supplementary material for: Empowering Regional Conservation: Genetic Diversity Assessments as a Tool for Eelgrass Management
Source: Mol Ecol. 2025 Jan 12;34(23):e17656. doi: 10.1111/mec.17656 (PMC12684364; doi:10.1111/mec.17656)
Supplement: Supplementary file 2 — Table S1.–S6. [file MEC-34-e17656-s002.xlsx]

## Sheet: Table S1
	Table S1: Top: Genetic diversity and clonality for the 18 assessed meadows. Bottom: average diversity estimates for meadows inside each cluster and grouped by impact level and size. Wb change = Eelgrass areal disrtibution change in the water body 1980s to 2020s (%), Meadow change = change in meadow size 1980s to 2020s (%), nInd = number of individuals, MLLs = number of unique multilocus genotypes…
Waterbody (Wb)	Meadow	Code	Region	Type	Lat	Lon	Year	Group	Cluster	size (ha)	Wb change	Meadow change	Distance to a MPA	nInd	nMLL	R	uPol	uPol%	uPa	Ho	FIS	FIS_Cl_dw	FIS_Cl_up	FRoH 1Mb	FRoH 5Mb	Pi	Ne	Ne_CI_dw	Ne_CI_up	Ne/Nc	Ne/Nc (MLL)
N n Bohusläns skärgårds kustv	Koster donor	KOD	Koster	Ref	58.8825	10.992	2021	N	C1	5.8	-0.57428	-0.69	inside	17	8	0.4375	457.6	9.6	99.2	0.0255194	-0.0326626	-0.0725	0.0027	0.765037	0.228759	0.0247217	25.33	16.09	39.86	7.94044e-06	1.81496e-05
N Yttre Tjärnöarkipelage	Gåsholmen	GAS	Koster	Imp	58.8786	11.1347	2022	N	C3	7.5	-0.736125	0.15	inside	20	11	0.5263	622.286	12.5714	160.286	0.0248617	-0.014152	-0.0474	0.0179	0.773042	0.252414	0.0245146	59.2	38	92.22	1.43515e-05	2.72687e-05
Fjällbacka inre skärgård	Kämpersvik	KAV	Grebbestad-Fjällbacka	Imp	58.6462	11.2767	2022	N	C1	2.69862	-0.06	0.55	50	20	13	0.6316	632.32	12.48	205.92	0.02774	-0.0785075	-0.1125	-0.0523	0.736606	0.193378	0.0257196	41.41	29.58	57.95	2.78998e-05	4.41731e-05
Fjällbacka inre skärgård	Jorefjorden	JOR	Grebbestad-Fjällbacka	Ref	58.5837	11.2813	2022	N	C1	169.444	-0.06	-0.12	inside	19	16	0.8333	704	14.4516	252.903	0.0243294	-0.0215472	-0.0491	0.0051	0.776823	0.233519	0.0238185	123.35	79.96	190.31	1.32358e-06	1.58836e-06
Brofjorden	Hanneviken	HAV	Gullmarsfjord	Imp	58.3476	11.45	2022			30.6591	0.999184	0.42	4200	19	2	0.0556	313.333	6.66667	60	0.0276521	-0.0657211	-0.1746	-0.0299	0.700157	0.19549	0.0259389
Getevikssund	Lindholmen	LIN	Gullmarsfjord	Ref	58.2619	11.4924	2022	N	C1	10.1	1.45103	2	inside	20	12	0.5789	571.826	11.4783	162.783	0.025828	-0.0706404	-0.1065	-0.04	0.767612	0.223009	0.0241251	143.97	80.34	257.95	2.59172e-05	4.47697e-05
Gullmarn centralbassäng	Fiskebäckskil	FIS	Gullmarsfjord	Imp	58.2434	11.4632	2022	N	C2	3.5	0.280734	-0.42	800	20	18	0.8947	818.743	16.4571	300.343	0.0293563	-0.101348	-0.1283	-0.0812	0.730685	0.185215	0.0266558	125.75	85.4	185.16	6.53247e-05	7.30129e-05
Koljö fjord	Väst Hjältön	VHA	Ellös-Havstenfjord	Ref	58.2564	11.6024	2022	N	C2	34.747	-0.21303	-0.48	inside	20	17	0.8421	777.879	16.4848	266.848	0.027085	-0.0727741	-0.0986	-0.0513	0.758481	0.204084	0.0252482	753.6	337.85	1680.98	3.94331e-05	4.68271e-05
Kalvöfjord	Väst Flatholmen	VFL	Ellös-Havstenfjord	Imp	58.309	11.6939	2022		C3	0.228778	-0.1851	-0.92	1500	20	13	0.6316	720.72	14.56	222.56	0.0242173	0.0117085	-0.0172	0.0414	0.771057	0.240329	0.0245042	115.54	70.55	189.19	0.000918239	0.00145383
Stigfjorden	Svanvik	SVA	Stig-Askeröfjorden	Imp	58.1106	11.6676	2022	S	C4	1.8685	no data	no data	inside	20	12	0.5789	643.826	13.5652	198.261	0.022969	-0.0271976	-0.0564	-0.0006	0.794915	0.259275	0.0223612	105.68	62.91	177.52	0.000102834	0.000177637
Stigfjorden	Vik	VIK	Stig-Askeröfjorden	Ref	58.0525	11.5683	2022	S	C4	54.6569	no data	no data	inside	20	14	0.6842	691.704	14.5185	244.741	0.0232741	-0.0216062	-0.052	0.006	0.777516	0.240208	0.0227815	288.91	149.42	558.64	9.61069e-06	1.40466e-05
Hake fjord	Stenungsund	STE	Hake-Älgöfjorden	Ref	58.0514	11.8101	2020	S	C5	29.14	-0.500817	0.54	inside	20	16	0.7895	752.516	15.4839	261.161	0.0233974	-0.0253957	-0.0545	0.0024	0.791477	0.283471	0.0228185	324.48	175.01	601.61	2.02458e-05	2.56439e-05
Hake fjord	Kåkenäs	KAK	Hake-Älgöfjorden	Ref	58.0482	11.8093	2022	S	C5	29.14	-0.500817	0.54	inside	20	16	0.7895	729.806	15.4839	193.032	0.0243183	-0.0278568	-0.0541	-0.0024	0.785759	0.247143	0.0236696	54.13	39.18	74.78	3.37743e-06	4.27793e-06
Hake fjord	Wallhamn	WAL	Hake-Älgöfjorden	Imp	58.0077	11.698	2022	S	C5	6.7	-0.500817	no data	4100	19	13	0.6667	659.36	13.52	163.28	0.0265122	-0.0668823	-0.0979	-0.0401	0.762389	0.222492	0.0248725	27.88	20.48	37.95	7.56581e-06	1.13481e-05
Älgöfjorden	N Instön	NIN	Hake-Älgöfjorden	Ref	57.9035	11.654	2022	S	C5	7.18747	-0.798985	no data	1200	15	13	0.8571	645.84	13.52	163.28	0.0248627	-0.0399045	-0.0671	-0.0077	0.785147	0.204133	0.0239901	11.2	8.87	14.15	2.83321e-06	3.30558e-06
Nordre Älvs fjord	N. Överön	NOV	Sälöfjorden	Ref	57.7952	11.7288	2022	S	C5	4.15129	-0.889905	-0.89	inside	13	9	0.6667	446.824	9.52941	118.588	0.0218755	-0.00220963	-0.0455	0.0426	0.808489	0.337753	0.0218516	33.37	21.44	51.92	1.46154e-05	2.1922e-05
Brännö- Styrsöområdet	S Brännö	SBR	Göteborgs S skärgård	Imp	57.6416	11.7912	2022	S	C5	55.1513	no data	no data	2800	19	19	1	834.973	17.4595	239.297	0.027192	-0.118173	-0.1459	-0.0964	0.762684	0.214841	0.0243307	36.58	28.6	46.79	1.20594e-06	1.20594e-06
Halsviken	Halsvik	HAL	Göteborgs S skärgård	Ref	57.611	11.7628	2022	S	C5	42.4	no data	no data	1000	20	11	0.5263	534.286	10.4762	159.238	0.0243388	-0.091461	-0.1265	-0.0663	0.784466	0.260777	0.0222993	43.82	29.33	65.46	1.87907e-06	3.57035e-06
Meadow	nMeadows	nInd	nMLL	R	uPol	uPol%	uPa	Ho	FIS	FRoH 1Mb	FRoH 5Mb	Pi	Ne (average)	Ne (estimated)	Ne_CI_dw	Ne_CI_up
Cluster 1	4	19	12.25	0.620325	591.437	12.0025	180.201	0.0258542	-0.0508394	0.761519	0.219666	0.0245962	83.515	128.94	109.95	151.21
Cluster 2	2	20	17.5	0.8684	798.311	16.471	283.596	0.0282206	-0.087061	0.744583	0.194649	0.025952	439.675	238.16	181.59	312.36
Cluster 3	2	20	12	0.57895	671.503	13.5657	191.423	0.0245395	-0.00122178	0.77205	0.246372	0.0245094	87.37	65.6	52.17	82.48
Cluster 4	2	20	13	0.63155	667.765	14.0419	221.501	0.0231215	-0.0244019	0.786215	0.249741	0.0225714	197.295	238.16	167.14	339.36
Cluster 5	7	18	13.8571	0.756543	657.658	13.639	185.411	0.0246424	-0.0531261	0.782916	0.252944	0.0234046	75.9229	213.39	191.71	237.51
Reference	10	18.4	13.2	0.70051	631.228	13.1027	192.177	0.0244828	-0.0406058	0.780081	0.246286	0.0235324	180.216
Impacted	8	19.625	12.625	0.623175	655.695	13.41	193.743	0.0263126	-0.0575341	0.753942	0.220429	0.0248622	73.1486
Large meadow >20ha	8	19.625	13.875	0.690063	667.312	13.8781	209.653	0.0251984	-0.0555669	0.76717	0.234942	0.0238631	232.124
Small meadow <20ha	10	18.4	12.2	0.647	621.934	12.7281	179.45	0.0253742	-0.0421796	0.769498	0.234676	0.0243316	68.933

## Sheet: Table S2
Table S2. For this analysis genetic information on eelgrass meadows from Jahnke et al 2018, 2020 and published here were combined and categorized as low, medium and high depending on their allelic richness (microsatellites) or unbiased percentage of polymorphism (SNPs), or their genotypic richness values as reported in each publication. Meadows categorised as low diversity: Microsats: 4 out of 14…
Categorized genetic diversity	low diversity	medium diversity	high diversity
Meadows in waterbodies with overall eelgrass decline	43% (6)	0% (0)	57% (8)
Meadows in stable water bodies (+/- 10%)	0% (0)	50% (1)	50% (1)
Meadows in waterbodies with overall eelgrass increase	31% (4)	38% (5)	31% (4)
Categorized genotyping richness	low genotypic richness	Medium genotypic richness	high genotypic richness
Meadows in waterbodies with overall eelgrass decline	17% (4)	39% (9)	43% (10)
Meadows in stable water bodies (+/- 10%)	0% (0)	0% (0)	100% (2)
Meadows in waterbodies with overall eelgrass increase	31% (4)	38% (5)	31% (4)

## Sheet: Table S3
	Table S3: Individual assignment to the different MLLs and list of which individual which were kept in the clone-corrected data
Code	Ind	MLL	Kept after clone-correction
KOD	KOD-04	15	yes
KOD	KOD-13	3	yes
KOD	KOD-14	3	no
KOD	KOD-15	18	yes
KOD	KOD-18	5	yes
KOD	KOD-19	6	yes
KOD	KOD-20	7	yes
KOD	KOD-01	8	yes
KOD	KOD-02	8	no
KOD	KOD-03	15	no
KOD	KOD-05	15	no
KOD	KOD-06	15	no
KOD	KOD-07	15	no
KOD	KOD-08	15	no
KOD	KOD-09	15	no
KOD	KOD-10	17	yes
KOD	KOD-17	18	no
GAS	GAS-01	19	yes
GAS	GAS-02	21	yes
GAS	GAS-03	21	no
GAS	GAS-04	22	yes
GAS	GAS-05	23	yes
GAS	GAS-06	24	yes
GAS	GAS-07	25	yes
GAS	GAS-08	26	yes
GAS	GAS-09	27	yes
GAS	GAS-10	28	yes
GAS	GAS-11	192	yes
GAS	GAS-12	192	no
GAS	GAS-13	192	no
GAS	GAS-14	192	no
GAS	GAS-15	192	no
GAS	GAS-16	192	no
GAS	GAS-17	192	no
GAS	GAS-18	192	no
GAS	GAS-19	192	no
GAS	GAS-20	41	yes
KAV	KAV-01	44	yes
KAV	KAV-02	45	yes
KAV	KAV-03	47	yes
KAV	KAV-04	49	yes
KAV	KAV-05	51	yes
KAV	KAV-06	52	yes
KAV	KAV-07	53	yes
KAV	KAV-08	54	yes
KAV	KAV-09	44	no
KAV	KAV-10	54	no
KAV	KAV-11	59	yes
KAV	KAV-12	59	no
KAV	KAV-13	59	no
KAV	KAV-14	60	yes
KAV	KAV-15	61	yes
KAV	KAV-16	62	yes
KAV	KAV-17	65	yes
KAV	KAV-18	65	no
KAV	KAV-19	65	no
KAV	KAV-20	65	no
JOR	JOR-02	67	yes
JOR	JOR-03	69	yes
JOR	JOR-04	72	yes
JOR	JOR-05	73	yes
JOR	JOR-06	74	yes
JOR	JOR-07	75	yes
JOR	JOR-08	77	yes
JOR	JOR-09	77	no
JOR	JOR-10	78	yes
JOR	JOR-11	79	yes
JOR	JOR-12	79	no
JOR	JOR-13	81	yes
JOR	JOR-14	83	yes
JOR	JOR-15	83	no
JOR	JOR-16	84	yes
JOR	JOR-17	85	yes
JOR	JOR-18	86	yes
JOR	JOR-19	87	yes
JOR	JOR-20	88	yes
HAV	HAV-01	96	yes
HAV	HAV-02	96	no
HAV	HAV-03	96	no
HAV	HAV-04	96	no
HAV	HAV-05	96	no
HAV	HAV-06	96	no
HAV	HAV-07	96	no
HAV	HAV-08	96	no
HAV	HAV-09	96	no
HAV	HAV-10	96	no
HAV	HAV-11	96	no
HAV	HAV-12	96	no
HAV	HAV-13	96	no
HAV	HAV-14	96	no
HAV	HAV-15	96	no
HAV	HAV-16	108	yes
HAV	HAV-17	96	no
HAV	HAV-18	96	no
HAV	HAV-20	96	no
LIN	LIN-01	112	yes
LIN	LIN-02	118	yes
LIN	LIN-03	115	yes
LIN	LIN-04	118	no
LIN	LIN-05	118	no
LIN	LIN-06	121	yes
LIN	LIN-07	122	yes
LIN	LIN-08	121	no
LIN	LIN-09	124	yes
LIN	LIN-10	124	no
LIN	LIN-11	124	no
LIN	LIN-12	124	no
LIN	LIN-13	128	yes
LIN	LIN-14	129	yes
LIN	LIN-15	128	no
LIN	LIN-16	131	yes
LIN	LIN-17	131	no
LIN	LIN-18	133	yes
LIN	LIN-19	134	yes
LIN	LIN-20	135	yes
FIS	FIS-01	136	yes
FIS	FIS-02	137	yes
FIS	FIS-03	138	yes
FIS	FIS-04	139	yes
FIS	FIS-05	140	yes
FIS	FIS-06	142	yes
FIS	FIS-07	142	no
FIS	FIS-08	143	yes
FIS	FIS-09	144	yes
FIS	FIS-10	144	no
FIS	FIS-11	146	yes
FIS	FIS-12	148	yes
FIS	FIS-13	150	yes
FIS	FIS-14	151	yes
FIS	FIS-15	152	yes
FIS	FIS-16	153	yes
FIS	FIS-17	154	yes
FIS	FIS-18	155	yes
FIS	FIS-19	156	yes
FIS	FIS-20	159	yes
VHA	VHA-01	160	yes
VHA	VHA-02	161	yes
VHA	VHA-03	162	yes
VHA	VHA-04	163	yes
VHA	VHA-05	163	no
VHA	VHA-06	165	yes
VHA	VHA-07	166	yes
VHA	VHA-08	167	yes
VHA	VHA-09	168	yes
VHA	VHA-10	169	yes
VHA	VHA-11	170	yes
VHA	VHA-12	170	no
VHA	VHA-13	172	yes
VHA	VHA-14	172	no
VHA	VHA-15	174	yes
VHA	VHA-16	175	yes
VHA	VHA-17	176	yes
VHA	VHA-18	178	yes
VHA	VHA-19	181	yes
VHA	VHA-20	183	yes
VFL	VFL-01	184	yes
VFL	VFL-02	184	no
VFL	VFL-03	186	yes
VFL	VFL-04	186	no
VFL	VFL-05	186	no
VFL	VFL-06	192	yes
VFL	VFL-07	192	no
VFL	VFL-08	192	no
VFL	VFL-09	192	no
VFL	VFL-10	192	no
VFL	VFL-11	194	yes
VFL	VFL-12	195	yes
VFL	VFL-13	196	yes
VFL	VFL-14	197	yes
VFL	VFL-15	198	yes
VFL	VFL-16	199	yes
VFL	VFL-17	201	yes
VFL	VFL-18	202	yes
VFL	VFL-19	205	yes
VFL	VFL-20	206	yes
SVA	SVA-01	208	yes
SVA	SVA-02	209	yes
SVA	SVA-03	210	yes
SVA	SVA-04	210	no
SVA	SVA-05	212	yes
SVA	SVA-06	213	yes
SVA	SVA-07	214	yes
SVA	SVA-08	214	no
SVA	SVA-09	214	no
SVA	SVA-10	220	yes
SVA	SVA-11	220	no
SVA	SVA-12	219	yes
SVA	SVA-13	220	no
SVA	SVA-14	220	no
SVA	SVA-15	222	yes
SVA	SVA-16	222	no
SVA	SVA-17	224	yes
SVA	SVA-18	230	yes
SVA	SVA-19	228	yes
SVA	SVA-20	230	no
VIK	VIK-01	233	yes
VIK	VIK-02	233	no
VIK	VIK-03	233	no
VIK	VIK-04	235	yes
VIK	VIK-05	236	yes
VIK	VIK-06	237	yes
VIK	VIK-07	238	yes
VIK	VIK-08	237	no
VIK	VIK-09	237	no
VIK	VIK-10	241	yes
VIK	VIK-11	242	yes
VIK	VIK-12	243	yes
VIK	VIK-13	244	yes
VIK	VIK-14	246	yes
VIK	VIK-15	252	yes
VIK	VIK-16	250	yes
VIK	VIK-17	252	no
VIK	VIK-18	253	yes
VIK	VIK-19	254	yes
VIK	VIK-20	253	no
STE	STE-01	256	yes
STE	STE-03	257	yes
STE	STE-04	258	yes
STE	STE-05	259	yes
STE	STE-06	260	yes
STE	STE-07	261	yes
STE	STE-09	262	yes
STE	STE-11	265	yes
STE	STE-12	264	yes
STE	STE-13	265	no
STE	STE-14	266	yes
STE	STE-17	267	yes
STE	STE-18	277	yes
STE	STE-19	270	yes
STE	STE-20	272	yes
STE	STE-02	273	yes
STE	STE-08	276	yes
STE	STE-10	260	no
STE	STE-15	276	no
STE	STE-16	277	no
KAK	KAK-01	278	yes
KAK	KAK-02	281	yes
KAK	KAK-03	281	no
KAK	KAK-04	282	yes
KAK	KAK-05	283	yes
KAK	KAK-06	285	yes
KAK	KAK-07	287	yes
KAK	KAK-08	288	yes
KAK	KAK-09	290	yes
KAK	KAK-10	292	yes
KAK	KAK-11	292	no
KAK	KAK-12	292	no
KAK	KAK-13	294	yes
KAK	KAK-14	295	yes
KAK	KAK-15	296	yes
KAK	KAK-16	297	yes
KAK	KAK-17	299	yes
KAK	KAK-18	299	no
KAK	KAK-19	300	yes
KAK	KAK-20	301	yes
WAL	WAL-01	302	yes
WAL	WAL-02	305	yes
WAL	WAL-03	323	yes
WAL	WAL-04	309	yes
WAL	WAL-05	310	yes
WAL	WAL-06	311	yes
WAL	WAL-07	312	yes
WAL	WAL-08	313	yes
WAL	WAL-09	314	yes
WAL	WAL-10	312	no
WAL	WAL-11	316	yes
WAL	WAL-12	321	yes
WAL	WAL-13	314	no
WAL	WAL-14	314	no
WAL	WAL-15	314	no
WAL	WAL-16	321	no
WAL	WAL-17	322	yes
WAL	WAL-19	323	no
WAL	WAL-20	324	yes
NIN	NIN-01	325	yes
NIN	NIN-02	325	no
NIN	NIN-03	327	yes
NIN	NIN-04	328	yes
NIN	NIN-05	328	no
NIN	NIN-06	330	yes
NIN	NIN-08	331	yes
NIN	NIN-09	332	yes
NIN	NIN-13	333	yes
NIN	NIN-15	334	yes
NIN	NIN-16	335	yes
NIN	NIN-17	337	yes
NIN	NIN-18	339	yes
NIN	NIN-19	341	yes
NIN	NIN-20-rep	342	yes
NOV	NOV-01	344	yes
NOV	NOV-03	344	no
NOV	NOV-04	349	yes
NOV	NOV-05	349	no
NOV	NOV-06	352	yes
NOV	NOV-08	351	yes
NOV	NOV-09	352	no
NOV	NOV-13	353	yes
NOV	NOV-14	354	yes
NOV	NOV-15	355	yes
NOV	NOV-16	355	no
NOV	NOV-18	357	yes
NOV	NOV-20	358	yes
SBR	SBR-01	359	yes
SBR	SBR-02	361	yes
SBR	SBR-03	363	yes
SBR	SBR-04	365	yes
SBR	SBR-05	366	yes
SBR	SBR-07	367	yes
SBR	SBR-08	368	yes
SBR	SBR-09	369	yes
SBR	SBR-10	370	yes
SBR	SBR-11	371	yes
SBR	SBR-12	372	yes
SBR	SBR-13	373	yes
SBR	SBR-14	374	yes
SBR	SBR-15	375	yes
SBR	SBR-16	376	yes
SBR	SBR-17	377	yes
SBR	SBR-18	378	yes
SBR	SBR-19	379	yes
SBR	SBR-20	380	yes
HAL	HAL-01	381	yes
HAL	HAL-02	382	yes
HAL	HAL-03	383	yes
HAL	HAL-04	384	yes
HAL	HAL-05	385	yes
HAL	HAL-06	386	yes
HAL	HAL-07	387	yes
HAL	HAL-08	388	yes
HAL	HAL-09	388	no
HAL	HAL-10	392	yes
HAL	HAL-11	392	no
HAL	HAL-12	392	no
HAL	HAL-13	392	no
HAL	HAL-14	392	no
HAL	HAL-15	392	no
HAL	HAL-16	401	yes
HAL	HAL-17	401	no
HAL	HAL-18	403	yes
HAL	HAL-19	403	no
HAL	HAL-20	403	no

## Sheet: Table S4
Table S4: Pairwise Fst estimates between meadows in the lower left and associated p-values in the upper right. P-values were calculated with 99,999 bootstraps
	KOD	GAS	KAV	JOR	HAV	LIN	FIS	VHA	VFL	SVA	VIK	STE	KAK	WAL	NIN	NOV	SBR	HAL
KOD		0	0	0	0	0	0	0	0	0	0	0	0	0	0	0	0	0
GAS	0.0795097		0	0	0	0	0	0	0.182712	0	0	0	0	0	0	0	0	0
KAV	0.0559681	0.0543288		0	0	0	0	0	0	0	0	0	0	0	0	0	0	0
JOR	0.0508687	0.0428462	0.0361755		0	0	0	0	0	0	0	0	0	0	0	0	0	0
HAV	0.0993767	0.0551896	0.0607891	0.0670987		0	0	0.000150002	0.000190002	0	0	0	0	0	1.00001e-05	0	0	0
LIN	0.0613344	0.0776823	0.0729836	0.0649915	0.0798583		0	0	0	0	0	0	0	0	0	0	0	0
FIS	0.0998272	0.0527844	0.0640752	0.0655401	0.0469858	0.0736742		0	0	0	0	0	0	0	0	0	0	0
VHA	0.0764442	0.0459337	0.0456806	0.0441292	0.035352	0.0518559	0.033047		0	0	0	0	0	0	0	0	0	0
VFL	0.0781378	0.00294148	0.0510028	0.0434309	0.0433827	0.0784688	0.047781	0.0428453		0	0	0	0	0	0	0	0	0
SVA	0.0880958	0.0436564	0.045831	0.0459638	0.057764	0.0872904	0.0553511	0.036685	0.0440563		0	0	0	0	0	0	0	0
VIK	0.108171	0.054175	0.0626907	0.0578322	0.0779594	0.107567	0.0636164	0.0563304	0.0516033	0.0227526		0	0	0	0	0	0	0
STE	0.089203	0.0507086	0.0561823	0.0563691	0.0616695	0.0941818	0.051621	0.0471037	0.0462004	0.0409196	0.0521417		0	0	0	0	0	0
KAK	0.0857667	0.0482594	0.0600287	0.0479386	0.0595769	0.0814518	0.0559983	0.0429742	0.0426302	0.0393999	0.0503354	0.0156743		0	0	0	0	0
WAL	0.0810133	0.0493928	0.0505843	0.0513812	0.058058	0.0748426	0.0496667	0.0364383	0.0426092	0.0333483	0.052066	0.0357664	0.0297906		0	0	0	0
NIN	0.0709346	0.055427	0.0601936	0.0467674	0.0674155	0.0681894	0.0570966	0.0455934	0.0459437	0.0484183	0.0619331	0.0344407	0.0225058	0.0247761		0	0	0
NOV	0.100925	0.089646	0.0880808	0.0809223	0.10719	0.0942229	0.0952248	0.081053	0.0772814	0.0897108	0.104198	0.0669842	0.0506803	0.0586813	0.0465605		0	0
SBR	0.0957384	0.0586518	0.0604648	0.0578322	0.0732837	0.0964961	0.0663622	0.0523957	0.0499484	0.0472036	0.054968	0.0445895	0.0378112	0.0341729	0.0339926	0.0694096		0
HAL	0.0936014	0.0739168	0.0768432	0.0719028	0.0975383	0.0821005	0.0797648	0.071036	0.069778	0.0771486	0.0885133	0.0707638	0.0599929	0.0558487	0.0506755	0.0891593	0.0647431

## Sheet: Table S5
Table S5: Assignment of meadows to K=5 and K=2 clusters using LEA and DAPC. LEA assignment by meadow displays the cluster which had the highest total assignment. DAPC and LEA individual assignment displays the cluster to which the majority of individuals had the highest assignment, also showing the number of n individuals and the fraction of the total number of individuals in the meadow assigned …
K=5
	LEA assignment by meadow				DAPC individual assignment				LEA individual assignment
	site	cluster	n	assignment	site	cluster	n	fraction	pop	cluster	n	fraction
	KOD	C1	8	0.724	KOD	C1	8	1	KOD	C1	8	1
	GAS	C3	11	0.659	GAS	C3	9	0.818182	GAS	C3	9	0.818182
	KAV	C1	13	0.612	KAV	C1	13	1	KAV	C1	13	1
	JOR	C1	16	0.471	JOR	C1	16	1	JOR	C1	13	0.8125
	HAV	C1	2	0.261	HAV	C2	2	1	HAV	C4/C5	2024-01-01	0.5
	LIN	C1	12	0.64	LIN	C1	11	0.916667	LIN	C1	11	0.916667
	FIS	C2	18	0.707	FIS	C2	18	1	FIS	C2	18	1
	VHA	C2	17	0.329	VHA	C2	15	0.882353	VHA	C2	9	0.529412
	VFL	C3	13	0.589	VFL	C3	10	0.769231	VFL	C3	10	0.769231
	SVA	C4	12	0.658	SVA	C4	12	1	SVA	C4	11	0.916667
	VIK	C4	14	0.84	VIK	C4	14	1	VIK	C4	14	1
	STE	C5	16	0.535	STE	C5	16	1	STE	C5	13	0.8125
	KAK	C5	16	0.622	KAK	C5	16	1	KAK	C5	14	0.875
	WAL	C5	13	0.492	WAL	C5	13	1	WAL	C5	10	0.769231
	NIN	C5	13	0.683	NIN	C5	13	1	NIN	C5	12	0.923077
	NOV	C5	9	0.801	NOV	C5	9	1	NOV	C5	9	1
	SBR	C5	19	0.754	SBR	C5	19	1	SBR	C5	18	0.947368
	HAL	C5	11	0.61	HAL	C5	10	0.909091	HAL	C5	11	1
K=2
	LEA assignment by meadow				DAPC individual assignment				LEA individual assignment
	site	cluster	n	assignment	site	cluster	n	fraction	site	cluster	n	fraction
	KOD	North	8	0.805	KOD	North	8	1	KOD	North	8	1
	GAS	North	11	0.565	GAS	North	11	1	GAS	North	6	0.545455
	KAV	North	13	0.839	KAV	North	12	0.923077	KAV	North	13	1
	JOR	North	16	0.626	JOR	North	15	0.9375	JOR	North	11	0.6875
	HAV	North	2	0.583	HAV	North	2	1	HAV	North/South	2024-01-01	0.5
	LIN	North	12	0.908	LIN	North	12	1	LIN	North	12	1
	FIS	North	18	0.665	FIS	North	18	1	FIS	North	13	0.722222
	VHA	North	17	0.769	VHA	North	17	1	VHA	North	16	0.941176
	VFL	South	13	0.548	VFL	North	12	0.923077	VFL	South	7	0.538462
	SVA	South	12	0.535	SVA	South	11	0.916667	SVA	South	7	0.583333
	VIK	South	14	0.59	VIK	South	14	1	VIK	South	9	0.642857
	STE	South	16	0.845	STE	South	16	1	STE	South	16	1
	KAK	South	16	0.846	KAK	South	16	1	KAK	South	15	0.9375
	WAL	South	13	0.768	WAL	South	13	1	WAL	South	13	1
	NIN	South	13	0.833	NIN	South	13	1	NIN	South	13	1
	NOV	South	9	0.914	NOV	South	9	1	NOV	South	9	1
	SBR	South	19	0.909	SBR	South	19	1	SBR	South	18	0.947368
	HAL	South	11	0.773	HAL	South	9	0.818182	HAL	South	10	0.909091

## Sheet: Table S6
Table S6: The AMOVA shows significantly less variation within meadows and greater variation between meadows and clusters compared to what would be expected under the null hypothesis. This indicates that eelgrass in this region can not be considered a panmictic population and that there is a strong population structure between the assessed meadows in Västra Götaland.
	Test	Obs	Std.Obs	Alter	Pvalue
1	Variations within meadows	45.8662	-70.4513	less	0.001
2	Variations between meadows	4.14065	34.8864	greater	0.001
3	Variations between Clusters	2.40075	6.48884	greater	0.001
